# Supplementary material for: Haplotype-resolved genome assembly provides insights into evolutionary history of the tea plant Camellia sinensis
Source: Nat Genet. 2021 Jul 15;53(8):1250–9. doi: 10.1038/s41588-021-00895-y (PMC8346365; doi:10.1038/s41588-021-00895-y)
Supplement: Supplementary file 3 — Information and statistics of resequenced tea accessions. [file 41588_2021_895_MOESM3_ESM.xlsx]

## Sheet: TeaPop.sample
Supplementary Table 14. Information and statistics of re-sequenced tea accessions
Accession ID	Species	Variety	Name	Country	Geographical distribution	Type	Data size (Gb)	Sequence coverage	Source
T1	Camellia sinensis	sinensis	Zhongcha108	China	Zhejiang	elite	28.5813	9.86	This study
T3	Camellia sinensis	sinensis	Wuniuzao	China	Zhejiang	landrace	22.2168	7.66	This study
T4	Camellia sinensis	sinensis	Jiukengzhong	China	Zhejiang	elite	28.1375	9.7	This study
T6	Camellia sinensis	sinensis	Maoxie	China	Fujian	elite	23.3889	8.07	This study
T7	Camellia sinensis	sinensis	Fuyun6	China	Fujian	elite	23.6277	8.15	This study
T8	Camellia sinensis	sinensis	Huangjingui	China	Fujian	elite	28.2313	9.74	This study
T9	Camellia sinensis	sinensis	Meizhan	China	Fujian	elite	28.7814	9.92	This study
T10	Camellia sinensis	sinensis	Shuixian	China	Fujian	elite	27.8105	9.59	This study
T11	Camellia sinensis	sinensis	Ruixiang	China	Fujian	elite	31.5011	10.86	This study
T12	Camellia sinensis	sinensis	Jinguanyin	China	Fujian	elite	30.1417	10.39	This study
T14	Camellia sinensis	sinensis	Baijiguan	China	Fujian	landrace	27.4479	9.47	This study
T15	Camellia sinensis	sinensis	Baiyaqilan	China	Fujian	landrace	29.5947	10.21	This study
T16	Camellia sinensis	sinensis	Benshan	China	Fujian	elite	29.3879	10.13	This study
T17	Camellia sinensis	sinensis	Rougui	China	Fujian	landrace	27.8016	9.59	This study
T18	Camellia sinensis	sinensis	Jinmudan	China	Fujian	elite	28.4657	9.82	This study
T19	Camellia sinensis	sinensis	Dongtingzhong	China	Jiangsu	landrace	27.7633	9.57	This study
T20	Camellia sinensis	sinensis	Queshe	China	Fujian	landrace	32.6763	11.27	This study
T21	Camellia sinensis	sinensis	Caicha	China	Fujian	landrace	28.604	9.86	This study
T22	Camellia sinensis	sinensis	Dahongpao	China	Fujian	landrace	29.4465	10.15	This study
T24	Camellia sinensis	sinensis	Foshou	China	Fujian	landrace	27.4944	9.48	This study
T25	Camellia sinensis	sinensis	Fenghuangdancong	China	Guangdong	landrace	29.0299	10.01	This study
T26	Camellia sinensis	sinensis	Huangmeigui	China	Fujian	elite	26.2422	9.05	This study
T27	Camellia sinensis	sinensis	Huangguanyin	China	Fujian	elite	28.3166	9.76	This study
T28	Camellia sinensis	sinensis	Fujiancaicha	China	Fujian	landrace	24.0326	8.29	This study
T29	Camellia sinensis	sinensis	Laojunmei	China	Fujian	landrace	29.3028	10.1	This study
T30	Camellia sinensis	sinensis	Xingren	China	Fujian	landrace	23.7109	8.18	This study
T31	Camellia sinensis	sinensis	Jinfenghuang	China	Fujian	landrace	27.8521	9.6	This study
T32	Camellia sinensis	sinensis	Beidou	China	Fujian	landrace	29.0944	10.03	This study
T33	Camellia sinensis	sinensis	Banshengyao	China	Fujian	landrace	25.6556	8.85	This study
T34	Camellia sinensis	sinensis	Jinluohan	China	Fujian	landrace	25.3669	8.75	This study
T35	Camellia sinensis	sinensis	Yujingliuxiang	China	Fujian	landrace	25.0993	8.66	This study
T36	Camellia sinensis	sinensis	Tieluohan	China	Fujian	landrace	26.4371	9.12	This study
T37	Camellia sinensis	sinensis	Xiangtianmei	China	Fujian	landrace	21.7426	7.5	This study
T40	Camellia sinensis	sinensis	Baxian	China	Fujian	elite	19.7111	6.8	This study
T41	Camellia sinensis	sinensis	Jiulongpao	China	Fujian	landrace	27.9223	9.63	This study
T42	Camellia sinensis	sinensis	Guazijin	China	Fujian	landrace	32.0883	11.07	This study
T43	Camellia sinensis	sinensis	Aijiaowulong	China	Fujian	landrace	31.7919	10.96	This study
T44	Camellia sinensis	sinensis	Maohou	China	Fujian	landrace	27.6918	9.55	This study
T45	Camellia sinensis	sinensis	Yuguanyin	China	Fujian	landrace	29.3987	10.14	This study
T46	Camellia sinensis	sinensis	Huangdan	China	Fujian	elite	28.4392	9.81	This study
T48	Camellia sinensis	sinensis	Baimudan	China	Fujian	landrace	23.722	8.18	This study
T49	Camellia sinensis	sinensis	Dangui	China	Fujian	elite	25.3249	8.73	This study
T50	Camellia sinensis	sinensis	Jinyaoshi	China	Fujian	landrace	26.226	9.04	This study
T51	Camellia sinensis	sinensis	Yuqilin	China	Fujian	landrace	25.7811	8.89	This study
T53	Camellia sinensis	sinensis	Yanzhiliu	China	Fujian	landrace	28.8859	9.96	This study
T54	Camellia sinensis	sinensis	Zhengtaiyin	China	Fujian	landrace	28.1127	9.69	This study
T56	Camellia sinensis	sinensis	Shuijingui	China	Fujian	landrace	26.1853	9.03	This study
T59	Camellia sinensis	sinensis	Chunlan	China	Fujian	elite	26.6651	9.2	This study
T60	Camellia sinensis	sinensis	Longjing43	China	Zhejiang	elite	28.3058	9.76	This study
T62	Camellia sinensis	sinensis	Zhenong117	China	Zhejiang	elite	30.1054	10.38	This study
T63	Camellia sinensis	sinensis	Gancha14	China	Jiangxi	landrace	27.9939	9.65	This study
T64	Camellia sinensis	sinensis	Dayewulong	China	Jiangxi	elite	26.0933	9	This study
T65	Camellia sinensis	sinensis	Yinsun	China	Jiangxi	landrace	28.0284	9.67	This study
T66	Camellia sinensis	sinensis	Cuifeng	China	Jiangxi	elite	27.9452	9.64	This study
T67	Camellia sinensis	sinensis	Enshitaizi	China	Hubei	landrace	28.2123	9.73	This study
T68	Camellia sinensis	sinensis	Shukoucha	China	Jiangxi	landrace	26.3942	9.1	This study
T69	Camellia sinensis	sinensis	Zhangke1	China	Jiangxi	landrace	29.4521	10.16	This study
T70	Camellia sinensis	sinensis	Honghuapipa	China	Jiangxi	landrace	24.7712	8.54	This study
T72	Camellia sinensis	sinensis	Anhui1	China	Anhui	elite	24.7541	8.54	This study
T73	Camellia sinensis	sinensis	Juhuachun	China	Jiangxi	elite	28.7563	9.92	This study
T74	Camellia sinensis	sinensis	Anyuankucha	China	Jiangxi	landrace	26.6348	9.18	This study
T75	Camellia sinensis	sinensis	Hanlv	China	Zhejiang	elite	27.2119	9.38	This study
T76	Camellia sinensis	sinensis	Yingshuang	China	Zhejiang	elite	25.7142	8.87	This study
T77	Camellia sinensis	sinensis	Shangmeizhou	China	Jiangxi	elite	26.8624	9.26	This study
T78	Camellia sinensis	sinensis	Anhui3	China	Anhui	elite	27.9443	9.64	This study
T80	Camellia sinensis	sinensis	Zaofengchun	China	Fujian	landrace	26.9969	9.31	This study
T81	Camellia sinensis	sinensis	Niupicha	China	Sichuan	landrace	28.8975	9.96	This study
T82	Camellia sinensis	sinensis	Huangjinju	China	Jiangxi	landrace	28.7905	9.93	This study
T83	Camellia sinensis	sinensis	Damianbai	China	Jiangxi	elite	23.8414	8.22	This study
T85	Camellia sinensis	sinensis	Jianbohuang13	China	Hunan	elite	28.0461	9.67	This study
T87	Camellia sinensis	assamica	Fenghuangshuixian	China	Guangdong	elite	28.1388	9.7	This study
T88	Camellia sinensis	sinensis	Shuangjing	China	Jiangxi	landrace	25.4665	8.78	This study
T89	Camellia sinensis	sinensis	Shangyou	China	Jiangxi	landrace	27.5203	9.49	This study
T90	Camellia sinensis	sinensis	Dingnantianhua	China	Jiangxi	landrace	27.2108	9.38	This study
T91	Camellia sinensis	sinensis	Yuanyeguanyin	China	Fujian	landrace	29.7701	10.27	This study
T92	Camellia sinensis	assamica	Wuzhishan	China	Hainan	elite	26.8615	9.26	This study
T94	Camellia sinensis	assamica	W-1	China	Yunnan	ancient	26.7278	9.22	This study
T95	Camellia sinensis	assamica	W-2	China	Yunnan	landrace	23.6869	8.17	This study
T96	Camellia sinensis	assamica	W-3	China	Yunnan	landrace	33.1484	11.43	This study
T97	Camellia sinensis	assamica	W-4	China	Yunnan	landrace	31.6746	10.92	This study
T98	Camellia sinensis	assamica	W-5	China	Yunnan	landrace	24.1444	8.33	This study
T99	Camellia sinensis	assamica	W-6	China	Yunnan	ancient	24.1431	8.33	This study
T100	Camellia sinensis	assamica	W-7	China	Yunnan	landrace	29.8766	10.3	This study
T101	Camellia sinensis	assamica	W-8	China	Yunnan	landrace	24.7005	8.52	This study
T102	Camellia sinensis	sinensis	Zhecaicha1	China	Zhejiang	landrace	31.2383	10.77	This study
T103	Camellia sinensis	sinensis	Zhecaicha2	China	Zhejiang	landrace	26.7421	9.22	This study
T112	Camellia sinensis	assamica	W-9	China	Zhejiang	landrace	25.8672	8.92	This study
T113	Camellia sinensis	sinensis	Anxicaicha	China	Fujian	landrace	25.4678	8.78	This study
T114	Camellia sinensis	sinensis	Wuyishancaicha1	China	Fujian	landrace	27.9635	9.64	This study
T115	Camellia sinensis	sinensis	Wuyishancaicha2	China	Fujian	landrace	24.0313	8.29	This study
T116	Camellia sinensis	sinensis	Wuyishancaicha3	China	Fujian	landrace	28.9485	9.98	This study
T117	Camellia sinensis	sinensis	Wuyishancaicha4	China	Fujian	landrace	25.3162	8.73	This study
T118	Camellia sinensis	assamica	W-10	China	Fujian	ancient	28.3972	9.79	This study
TO	Camellia oleifera	Coleifera	Tea-oil tree	China	Fujian	outgroup	115.044	38.35	This study
D17	Camellia sinensis	sinensis	Taicha13	China	Taiwan	landrace	35.3305	10.84	This study
L31	Camellia sinensis	sinensis	Taicha12	China	Taiwan	landrace	35.489	10.89	This study
A3	Camellia sinensis	sinensis	Meitantaicha	China	Guizhou	elite	26.4774	8.12	This study
R89	Camellia sinensis	assamica	Aifeng	China	Yunnan	landrace	30.0378	9.21	This study
CA	Camellia angustifolia	Cangustifolia		China	Guangxi	wild relatives	74.9524	22.99	This study
CB	Camellia jinyunshanica	Cjinyunshanica		China	Guangxi	wild relatives	69.6607	21.37	This study
CC	Camellia kwangsiensis Chang	Ckwangsiensis		China	Guangxi	wild relatives	88.0098	27	This study
CD	Camellia fengchengensis Liang et Zhong	Cfengchengensis		China	Guangxi	wild relatives	67.5729	20.73	This study
CE	Camellia sinensis var. pubilimba	pubilimba		China	Guangxi	wild relatives	68.268	20.94	This study
CF	Camellia makuanica Chang et Tang	Cmakuanica		China	Yunnan	wild relatives	78.2134	23.99	This study
CG	Camellia taliensis	Ctaliensis		China	Guizhou	wild relatives	71.6702	21.98	This study
CH	Camellia atrothea	Catrothea		China	Yunnan	wild relatives	79.3315	24.33	This study
CI	Camellia leptophylla S. Y. Liang et Chang	Cleptophylla		China	Guangxi	wild relatives	75.3673	23.12	This study
CJ	Camellia gymnogyna Chang	Cgymnogyna		China	Guangxi	wild relatives	81.6937	25.06	This study
CK	Camellia tachangensis Zhang	Ctachangensis		China	Yunnan	wild relatives	86.1908	26.44	This study
CL	Camellia ptilophylla Chang	Cptilophylla		China	Hunan	wild relatives	84.5937	25.95	This study
CM	Camellia tetracocca	Ctetracocca		China	Yunnan	wild relatives	79.7832	24.47	This study
SCZ	Camellia sinensis	sinensis	Shuchazao	China	Anhui	elite	46.0223	15.3408	NCBI:PRJNA597714
WC-91	Camellia sinensis	sinensis	Wancha-91	China	Anhui	elite	45.6856	15.2285	NCBI:PRJNA597714
GYX	Camellia sinensis	sinensis	Guyuxiang	China	Anhui	landrace	60.9359	20.312	NCBI:PRJNA597714
HK	Camellia sinensis	sinensis	Huangkui	China	Anhui	landrace	50.82	16.94	NCBI:PRJNA597714
SG1	Camellia sinensis	sinensis	Shiguan-1	China	Anhui	landrace	58.2172	19.4057	NCBI:PRJNA597714
TGY	Camellia sinensis	sinensis	Tieguanyin	China	Fujian	elite	45.4554	15.1518	This study
FDDB	Camellia sinensis	sinensis	Fudingdabai	China	Fujian	elite	52.8561	17.6187	NCBI:PRJNA597714
QC	Camellia sinensis	sinensis	Qucha	China	Fujian	landrace	46.3537	15.4512	NCBI:PRJNA597714
NXC-10	Camellia sinensis	sinensis	Naixiangc-10	China	Fujian	landrace	54.1125	18.0375	NCBI:PRJNA597714
XH	Camellia sinensis	assamica	Xiuhong	China	Guangdong	elite	40.9309	13.6436	NCBI:PRJNA597714
YH-9	Camellia sinensis	assamica	Yinghong-9	China	Guangdong	landrace	46.3028	15.4343	This study
MSBH-131	Camellia sinensis	sinensis	Mingshanbaihao-131	China	Guangxi	elite	47.1469	15.7156	NCBI:PRJNA597714
GH-3	Camellia sinensis	sinensis	Guihong-3	China	Guangxi	elite	47.2798	15.7599	NCBI:PRJNA597714
GH-1	Camellia sinensis	sinensis	Guihong-1	China	Guangxi	landrace	59.4083	19.8028	NCBI:PRJNA597714
DY	Camellia sinensis	sinensis	Daye	China	Guangxi	landrace	55.3864	18.4621	NCBI:PRJNA597714
YSXL	Camellia sinensis	sinensis	Yaoshanxiulv	China	Guangxi	elite	48.9116	16.3039	NCBI:PRJNA597714
QC-1	Camellia sinensis	sinensis	Qiancha-1	China	Guizhou	landrace	53.743	17.9143	NCBI:PRJNA597714
XY-10	Camellia sinensis	sinensis	Xinyang-10	China	Henan	elite	45.7753	15.2584	This study
EC-5	Camellia sinensis	sinensis	Echa-5	China	Hubei	elite	54.7028	18.2343	NCBI:PRJNA597714
BHZ	Camellia sinensis	sinensis	Baihaozao	China	Hunan	elite	56.3481	18.7827	This study
ZYQ	Camellia sinensis	sinensis	Zhuyeqi	China	Hunan	elite	45.8073	15.2691	NCBI:PRJNA597714
XXH-21-3	Camellia sinensis	sinensis	Xiaoxianghong-21-3	China	Hunan	landrace	57.1851	19.0617	NCBI:PRJNA597714
XC-5	Camellia sinensis	sinensis	Xicha-5	China	Jiangsu	landrace	56.5805	18.8602	NCBI:PRJNA597714
SYH	Camellia sinensis	sinensis	Suyuhuang	China	Jiangsu	landrace	53.2323	17.7441	NCBI:PRJNA597714
GC-3	Camellia sinensis	sinensis	Gancha-3	China	Jiangxi	landrace	56.2148	18.7383	NCBI:PRJNA597714
SC-1	Camellia sinensis	sinensis	Shancha-1	China	Shanxi	elite	61.6653	20.5551	NCBI:PRJNA597714
CM-28	Camellia sinensis	sinensis	Chuanmu-28	China	Sichuan	landrace	49.3931	16.4644	NCBI:PRJNA597714
CC-2	Camellia sinensis	sinensis	Chuancha-2	China	Sichuan	landrace	59.0937	19.6979	NCBI:PRJNA597714
ZX	Camellia sinensis	sinensis	Zixian	China	Sichuan	landrace	56.9765	18.9922	NCBI:PRJNA597714
YK-10	Camellia sinensis	assamica	Yunkang-10	China	Yunnan	elite	45.362	15.1207	NCBI:PRJNA597714
ZJ	Camellia sinensis	assamica	Zijuan	China	Yunnan	landrace	50.2839	16.7613	NCBI:PRJNA597714
QS-3	Camellia sinensis	assamica	Qingshui-3	China	Yunnan	landrace	45.778	15.2593	NCBI:PRJNA597714
CYBH	Camellia sinensis	assamica	Changyebaihao	China	Yunnan	landrace	43.5097	14.5032	NCBI:PRJNA597714
YK-43	Camellia sinensis	assamica	Yunkang-43	China	Yunnan	landrace	45.3138	15.1046	NCBI:PRJNA597714
YX-9	Camellia sinensis	assamica	Yunxuan-9	China	Yunnan	landrace	50.1009	16.7003	NCBI:PRJNA597714
FX1	Camellia sinensis	assamica	Foxiang-1	China	Yunnan	landrace	44.164	14.7213	NCBI:PRJNA597714
SJHDY	Camellia sinensis	assamica	Shuangjiangheidaye	China	Yunnan	landrace	47.5064	15.8355	NCBI:PRJNA597714
MHDYZ	Camellia sinensis	assamica	Menghaidayezhong	China	Yunnan	elite	47.062	15.6873	NCBI:PRJNA597714
MKDY	Camellia sinensis	assamica	Mengkudaye	China	Yunnan	elite	50.5952	16.8651	NCBI:PRJNA597714
YK-14	Camellia sinensis	assamica	Yunkang-14	China	Yunnan	elite	44.0325	14.6775	NCBI:PRJNA597714
YK-37	Camellia sinensis	assamica	Yunkang-37	China	Yunnan	landrace	44.99	14.9967	NCBI:PRJNA597714
NNS-1	Camellia sinensis	assamica	Nannuoshan-1	China	Yunnan	landrace	55.6706	18.5569	NCBI:PRJNA597714
NNS-2	Camellia sinensis	assamica	Nannuoshan-2	China	Yunnan	landrace	50.5137	16.8379	NCBI:PRJNA597714
HK-1	Camellia sinensis	assamica	Hekai-1	China	Yunnan	landrace	47.3925	15.7975	NCBI:PRJNA597714
HK-2	Camellia sinensis	assamica	Hekai-2	China	Yunnan	landrace	46.0381	15.346	NCBI:PRJNA597714
HK-3	Camellia sinensis	assamica	Hekai-3	China	Yunnan	landrace	51.5212	17.1737	NCBI:PRJNA597714
ZC-102	Camellia sinensis	sinensis	Zhongcha-102	China	Zhejiang	elite	47.1901	15.73	NCBI:PRJNA597714
ZC-302	Camellia sinensis	sinensis	Zhongcha-302	China	Zhejiang	elite	45.6613	15.2204	NCBI:PRJNA597714
LSHP-1	Camellia sinensis	assamica	LSHP-1	Laos	Bianjiacun	ancient	51.6195	17.2065	NCBI:PRJNA597714
LSHP-2	Camellia sinensis	assamica	LSHP-2	Laos	Bianjiacun	ancient	55.5317	18.5106	NCBI:PRJNA597714
LSHP-3	Camellia sinensis	assamica	LSHP-3	Laos	Bianjiacun	ancient	45.1071	15.0357	NCBI:PRJNA597714
LSHP-4	Camellia sinensis	assamica	LSHP-4	Laos	Bianjiacun	ancient	52.1694	17.3898	NCBI:PRJNA597714
LSHP-5	Camellia sinensis	assamica	LSHP-5	Laos	Bianjiacun	ancient	47.9899	15.9966	NCBI:PRJNA597714
LSMGM-1	Camellia sinensis	assamica	LSMGM-1	Laos	Mangangmeng	ancient	42.4008	14.1336	NCBI:PRJNA597714
LSMGM-2	Camellia sinensis	assamica	LSMGM-2	Laos	Mangangmeng	ancient	44.925	14.975	NCBI:PRJNA597714
LSMGM-3	Camellia sinensis	assamica	LSMGM-3	Laos	Mangangmeng	ancient	43.4413	14.4804	NCBI:PRJNA597714
LSMN-1	Camellia sinensis	assamica	LSMN-1	Laos	Mannuan	ancient	42.2657	14.0886	NCBI:PRJNA597714
LSMN-2	Camellia sinensis	assamica	LSMN-2	Laos	Mannuan	ancient	54.9891	18.3297	NCBI:PRJNA597714
LSMN-3	Camellia sinensis	assamica	LSMN-3	Laos	Mannuan	ancient	59.5254	19.8418	NCBI:PRJNA597714
LSMN-4	Camellia sinensis	assamica	LSMN-4	Laos	Mannuan	ancient	47.6712	15.8904	NCBI:PRJNA597714
LSMN-5	Camellia sinensis	assamica	LSMN-5	Laos	Mannuan	ancient	45.7672	15.2557	NCBI:PRJNA597714
LSMN-6	Camellia sinensis	assamica	LSMN-6	Laos	Mannuan	ancient	53.7807	17.9269	NCBI:PRJNA597714
hekai	Camellia sinensis	assamica	hekai	China	Yunnan	ancient	17.0134	5.67112	This study
BD-1	Camellia taliensis		BD-1	China	Yunnan	wild relatives	45.5316	15.1772	NCBI:PRJNA597714
BD-2	Camellia taliensis		BD-2	China	Yunnan	wild relatives	52.114	17.3713	NCBI:PRJNA597714
BD-3	Camellia taliensis		BD-3	China	Yunnan	wild relatives	49.1253	16.3751	NCBI:PRJNA597714
BIO10	Camellia taliensis		BIO10	China	Yunnan	wild relatives	17.6916	5.8972	This study
BIO11	Camellia taliensis		BIO11	China	Yunnan	wild relatives	17.3209	5.77364	This study
BIO12	Camellia taliensis		BIO12	China	Yunnan	wild relatives	16.7861	5.59536	This study
BIO13	Camellia taliensis		BIO13	China	Yunnan	wild relatives	16.7064	5.56882	This study
BIO14	Camellia taliensis		BIO14	China	Yunnan	wild relatives	15.9046	5.30154	This study
BIO15	Camellia taliensis		BIO15	China	Yunnan	wild relatives	16.2727	5.42424	This study
BIO16	Camellia taliensis		BIO16	China	Yunnan	wild relatives	16.9697	5.65658	This study
BIO3	Camellia taliensis		BIO3	China	Yunnan	wild relatives	15.529	5.17632	This study
BIO4	Camellia taliensis		BIO4	China	Yunnan	wild relatives	15.831	5.27701	This study
BIO5	Camellia sinensis	assamica	BIO5	China	Yunnan	landrace	16.6662	5.55541	This study
BIO6	Camellia taliensis		BIO6	China	Yunnan	wild relatives	16.8835	5.62785	This study
BIO7	Camellia taliensis		BIO7	China	Yunnan	wild relatives	16.1344	5.37813	This study
BIO8	Camellia taliensis		BIO8	China	Yunnan	wild relatives	17.6107	5.87023	This study
